# Supplementary material for: Two-Step Chemo-Microbial Degradation of Post-Consumer Polyethylene Terephthalate (PET) Plastic Enabled by a Biomass-Waste Catalyst
Source: Bioengineering (Basel). 2023 Oct 26;10(11):1253. doi: 10.3390/bioengineering10111253 (PMC10669257; doi:10.3390/bioengineering10111253)
Supplement: Supplementary file 1 [file bioengineering-10-01253-s001.zip]

Archive with 1 entries (1 files):
- bioengineering-2610116-supplementary.pdf
